# Supplementary material for: The Regensburg Dental Trauma Registry: Methodical Framework for the Systematic Collection of Dentoalveolar Trauma Data
Source: J Clin Med. 2024 Nov 27;13(23):7196. doi: 10.3390/jcm13237196 (PMC11642096; doi:10.3390/jcm13237196)
Supplement: Supplementary file 1 [file jcm-13-07196-s001.zip]

Archive with 1 entries (1 files):
- jcm-3315085-supplementary.pdf
